# Supplementary material for: Rapid Detection of Epinephelus Species Substitution in the Greek Market Using High-Resolution Melting Analysis
Source: Genes (Basel). 2025 Feb 22;16(3):255. doi: 10.3390/genes16030255 (PMC11942476; doi:10.3390/genes16030255)
Supplement: Supplementary file 1 [file genes-16-00255-s001.zip]

Archive with 2 entries (2 files):
- SM1.pdf
- SM2.pdf
